# Supplementary material for: Genome wide association mapping for agronomic, fruit quality, and root architectural traits in tomato under organic farming conditions
Source: BMC Plant Biol. 2021 Oct 22;21:481. doi: 10.1186/s12870-021-03271-4 (PMC8532347; doi:10.1186/s12870-021-03271-4)
Supplement: Supplementary file 2 — Additional file 2. [file 12870_2021_3271_MOESM2_ESM.xlsx]

## Sheet:  Table S1
Table S1: Mean values, range, coefficient of variation and results of post-hoc Tukey test (p<0.05) for the pseudoqualitative and quantitative traits scored in each cultivar group in organic conditions in Italy and Spain. FC: landraces for fresh consumption, LS: long shelf life landraces , HL: heirloom varieties, CL: elite cultivars, BL: breeding lines
Trait	Italy (Monsampolo del Tronto)																					Spain (Alcàsser )
	BL (11)				CL (71)				LS (58)				FC (60)				HL (44)			F ratio		BL (11)				CL (71)				LS (58)				FC (60)				HL (44)			F ratio
	Mean	Range	CV		Mean	Range	CV		Mean	Range	CV		Mean	Range	CV		Mean	Range	CV			Mean	Range	CV		Mean	Range	CV		Mean	Range	CV		Mean	Range	CV		Mean	Range	CV
Foliage Density	4.45 a	7.00 - 3.00	27.24		5.03 a	7.00 - 3.00	22.32		4.55 a	7.00 - 3.00	24.75		5.08 a	7.00 - 3.00	17.36		4.73 a	7.00 - 3.00	23.32	2.82*		4.50 a	6.00 - 3.00	20.59		4.87 a	7.00 - 3.00	20.36		4.78 a	7.00 - 3.00	20.59		5.08 a	6.67 - 3.00	14.53		4.66 a	6.67 - 3.00	19.39	1.89NS
Plant Vigour	4.7 a	6.33 - 3.67	18.35		5.06 a	7.67 - 3.00	21.8		5.11 a	7.00 - 3.67	15.75		4.93 a	7.00 - 3.00	18.64		5.07 a	7.67 - 3.00	21.68	0.62NS		5.22 ab	7.00 - 1.67	28.88		5.02 b	7.00 - 2.56	22.58		6.11 a	8.67 - 3.67	18.18		5.53 b	7.67 - 3.67	16.55		4.98 b	7.00 - 3.00	21.58	10.28***
Leafy Inflorescence	1.33 b	2.00 - 1.00	29.58		1.44 b	2.67 - 1.00	29.77		1.77 a	3.00 - 1.00	31.39		1.57 ab	2.67 - 1.00	29.49		1.47 b	2.33 - 1.00	26.49	5.32***		1.03 b	1.22 - 1.00	6.91		1.45 b	3.00 - 1.00	38.85		1.75 a	3.00 - 1.00	37.53		1.49 ab	3.00 - 1.00	40.56		1.41 b	3.00 - 1.00	46.92	4.50**
Style Position	1.58 a	3.00 - 1.00	36.76		1.63 a	3.33 - 1.00	36.04		1.86 a	3.67 - 1.00	37.32		1.82 a	3.67 - 1.00	36.97		1.63 a	3.67 - 1.00	42.39	1.68NS		1.29 ab	2.89 - 1.00	45.07		1.28 b	2.78 - 1.00	32.91		1.40 ab	3.00 - 1.00	36.28		1.58 a	3.89 - 1.00	37.99		1.35 ab	2.56 - 1.00	33.32	3.17*
Fruit Set Sequence	4.39 ab	6.33 - 3.00	24.89		4.75 a	8.33 - 3.00	22.58		4.13 b	7.67 - 3.00	23.29		4.52 ab	7.00 - 3.00	20.68		4.99 a	8.33 - 3.00	23.06	5.19***		6.01 a	8.22 - 3.00	27.87		6.85 a	9.00 - 4.00	21.79		7.15 a	9.00 - 3.67	18.62		6.43 a	9.00 - 3.00	21.6		7.04 a	9.00 - 4.78	21.32	2.71*
Green Shoulder	1.21 ab	3.00 - 1.00	76.08		1.12 b	2.67 - 0.00	70.8		1.68 a	3.00 - 0.00	38.12		1.49 a	3.00 - 0.00	50.05		1.34 ab	2.67 - 0.00	61.71	4.82***		1.13 ab	3.00 - 0.00	96.1		1.06 b	3.00 - 0.00	80.19		1.50 a	3.00 - 0.00	48.64		1.49 a	3.00 - 0.00	46.39		1.29 ab	3.00 - 0.00	71.47	3.34*
Puffiness Appearance	1.00 ab	1.00 - 1.00	0		1.36 b	6.33 - 1.00	79.9		1.41 ab	5.00 - 1.00	66.47		1.92 a	7.00 - 1.00	82.36		1.27 b	7.00 - 1.00	76.36	3.28*		1.61 b	3.00 - 1.00	47.12		1.75 b	5.00 - 1.00	53.37		1.64 b	4.33 - 1.00	52.13		2.56 a	7.00 - 1.00	54.8		1.61 b	7.00 - 1.00	60.7	8.11***
Fruit Firmness	2.7 a	3.33 - 2.00	15.09		2.45 a	3.67 - 1.33	20.45		2.76 a	4.00 - 1.67	18.5		2.34 a	3.67 - 1.67	18.69		2.44 a	4.00 - 1.33	21.41	6.36***		3.32 ab	3.89 - 2.11	15.95		2.78 c	4.00 - 1.67	19.71		3.51 a	4.00 - 2.00	16.66		2.87 bc	4.00 - 1.67	16.13		2.87 bc	3.67 - 1.89	17.92	18.65***
Ribbing at Calyx End	2.33 ab	4.00 - 1.33	36.14		2.58 b	5.00 - 1.33	33.07		2.30 b	4.00 - 1.33	25.02		3.07 a	5.00 - 1.33	28.15		2.59 b	4.67 - 1.33	36.38	7.04***		1.96 ab	4.78 - 1.00	57.24		1.94 b	5.00 - 1.00	54.1		1.63 b	4.22 - 1.00	41.04		2.57 a	5.00 - 1.00	40.77		2.02 b	5.00 - 1.00	59.54	6.80***
Radial Cracking	2.39 ab	3.67 - 1.00	40.27		2.92 b	5.67 - 1.00	47.64		3.63 a	7.00 - 1.00	43.27		3.64 a	6.33 - 1.00	37.65		3.06 ab	6.33 - 1.00	44.77	4.4**		3.52 ab	6.33 - 1.00	47.84		3.59 b	7.00 - 1.00	56.96		3.29 b	6.33 - 1.00	53.65		4.51 a	7.00 - 1.00	41.42		3.34 b	7.00 - 1.00	52.74	3.99**
Concentric Cracking	1.91 a	3.67 - 1.00	56.9		1.96 a	5.67 - 1.00	60.57		2.29 a	6.33 - 1.00	61.73		1.84 a	6.33 - 1.00	66.17		1.98 a	5.00 - 1.00	53.95	1.07NS		1.75 ab	3.67 - 1.00	56.11		1.53 b	5.67 - 1.00	60.21		2.25 a	5.67 - 1.00	59.09		1.57 b	3.89 - 1.00	54.04		1.39 b	3.00 - 1.00	40.66	6.55***
Fruit fasciation	1.24 a	2.33 - 1.00	36.17		1.17 a	2.33 - 1.00	31.56		1.06 a	1.67 - 1.00	17.86		1.09 a	1.67 - 1.00	21		1.23 a	2.33 - 1.00	33.02	2.67*		1.30 ab	3.67 - 1.00	62.15		1.93 ab	6.33 - 1.00	67.36		1.39 b	6.33 - 1.00	68.05		2.21 a	6.33 - 1.00	59.82		2.13 a	7.00 - 1.00	81.37	4.00**
Blossom-end Rot	1.18 ab	2.33 - 1.00	36.47		1.08 b	3.00 - 1.00	30.64		1.36 a	5.00 - 1.00	53.85		1.22 ab	3.67 - 1.00	42.21		1.12 ab	3.00 - 1.00	36.88	2.67*		1.12 a	2.33 - 1.00	35.78		1.19 a	5.00 - 1.00	45.47		1.33 a	3.22 - 1.00	39.77		1.23 a	3.00 - 1.00	36.69		1.12 a	2.33 - 1.00	28.62	1.50NS
Pests in Foliage	1.00 a	1.00 - 1.00	0		1.17 a	2.33 - 1.00	38.21		1.2 a	2.33 - 1.00	39.09		1.1 a	3.00 - 1.00	34.97		1.2 a	3.67 - 1.00	45.86	0.78NS		1.59 a	3.00 - 1.00	51.4		1.50 a	3.00 - 1.00	37.65		1.46 a	3.00 - 1.00	33.22		1.64 a	3.00 - 1.00	35.07		1.53 a	3.00 - 1.00	37.28	0.89NS
Pests in Fruits	2.03 a	3.00 - 1.00	39.84		1.99 a	5.00 - 1.00	45.7		1.99 a	5.00 - 1.00	49.94		2.22 a	4.33 - 1.00	43.55		2.23 a	4.33 - 1.00	42.79	0.91NS		1.85 ab	3.22 - 1.00	39.08		1.74 ab	3.89 - 1.00	36.3		1.54 b	3.44 - 1.00	37.96		1.94 a	3.44 - 1.00	37.64		2.01 a	4.78 - 1.00	48.72	3.38*
Disease in Foliage	3.73 ab	6.33 - 1.67	40.36		3.69 b	7.00 - 1.00	39.46		4.78 a	7.67 - 2.33	31.6		4.30 ab	8.33 - 1.67	37.26		3.52 b	6.33 - 1.00	38.99	6.42***		3.14 a	7.00 - 1.00	56.76		3.31 a	7.22 - 1.00	50.37		3.20 a	5.67 - 1.22	35.43		2.81 a	5.22 - 1.00	43.44		3.06 a	5.67 - 1.00	46.22	1.12NS
Disease in Fruits	2.21 ab	3.67 - 1.00	40.02		2.35 b	5.00 - 1.00	39.79		2.62 ab	5.67 - 1.00	38.15		2.88 a	5.67 - 1.00	35.56		2.58 ab	3.67 - 1.67	26.23	3.05*		1.83 ab	3.67 - 1.00	56.79		1.55 ab	3.67 - 1.00	46.48		1.33 b	3.00 - 1.00	39.61		1.27 b	2.56 - 1.00	33.81		1.72 a	3.44 - 1.00	47.79	4.79***
Locules number	4.02 bc	8.00 - 2.00	44.2		4.82 b	10.67 - 2.00	38.41		3.63 c	8.22 - 2.00	35.69		5.89 a	10.67 - 2.00	37.53		4.80 b	9.67 - 2.00	41.56	11.36***		4.14 ab	8.22 - 2.00	49.2		5.24 a	11.22 - 2.00	54.83		3.09 b	8.39 - 2.00	41.68		6.52 a	14.89 - 2.00	49.68		5.09 a	12.50 - 2.00	59.79	12.51***
Ripening Earliness	75.73 bc	84.33 - 61.00	8.9		75.92 c	97.67 - 57.33	10.65		92.94 a	110.00 - 70.67	11.79		82.74 b	100.67 - 66.33	7.38		78.26 bc	110.00 - 61.67	11.19	36.66***		85.15 bc	104.00 - 67.67	12.32		88.47 c	115.67 - 64.67	10.41		102.70 a	138.67 - 81.33	11.49		93.10 b	127.00 - 74.00	8.85		90.16 bc	108.00 - 70.33	9.09	21.68***
Ripening Uniformity	9.61 a	19.67 - 2.67	56.33		8.76 a	20.33 - 0.00	55.34		6.79 a	29.67 - 0.00	86.89		7.54 a	23.33 - 0.67	52.19		8.55 a	22.67 - 0.67	52.15	1.89NS		10.15 a	21.67 - 5.00	44.14		8.27 a	19.67 - 2.67	37.29		9.57 a	28.67 - 1.33	50.71		8.48 a	14.33 - 1.67	31.53		8.30 a	15.33 - 2.67	31.79	1.84NS
Fruit Weight	67.71 b	110.5 - 0.97	52.72		115.86 b	346.72 - 6.11	73.42		89.85 b	171.53 - 18.17	36.42		198.55 a	578.75 - 8.72	56.01		119.45 b	361.22 - 5.11	71.21	16.09***		94.87 b	178.34 - 1.52	50.86		140.90 b	396.81 - 5.31	73.52		104.91 b	202.47 - 18.10	37.91		229.60 a	691.99 - 9.32	58.39		135.70 b	359.99 - 6.55	74.46	13.80***
Total Yield	1.79 b	3.25 - 0.07	54.69		2.47 b	5.81 - 0.16	50.12		2.36 b	7.54 - 0.80	43.72		3.12 a	5.01 - 0.55	31.51		2.76 ab	4.80 - 0.48	36.46	6.26***		2.60 b	4.36 - 0.79	45.86		3.58 b	8.14 - 0.20	52.92		3.48 b	5.80 - 1.11	33.42		4.52 a	7.83 - 0.89	31.55		3.84 ab	6.68 - 0.67	38.93	5.98***
Fruits Set/ Truss	5.30 ab	13.56 - 2.56	59.5		4.56 ab	11.50 - 1.39	45.52		4.82 ab	21.89 - 2.00	59.84		3.67 b	20.00 - 0.94	77.43		5.60 a	20.11 - 2.00	68.47	3.14*		5.06 ab	8.78 - 3.81	30.6		5.42 b	15.58 - 1.44	55.43		6.08 ab	36.44 - 2.17	77.5		4.70 b	20.75 - 1.14	76.9		8.21 a	25.19 - 1.69	69.35	4.48**
Soluble solids content	5.52 a	7.85 - 3.37	22.41		5.09 a	7.40 - 3.67	15.27		5.3 a	7.07 - 3.50	11.95		4.98 a	9.35 - 3.48	17.77		5.13 a	7.43 - 3.55	16.99	1.79NS		4.62 a	7.11 - 3.91	19.53		4.46 a	6.57 - 3.17	16.18		4.51 a	6.83 - 3.48	11.6		4.44 a	7.46 - 3.53	16.82		4.59 a	6.61 - 3.20	16.84	0.44NS
pH	4.08 a	4.57 - 3.77	5.56		4.12 a	4.48 - 3.34	4.92		4.16 a	4.46 - 3.71	3.29		4.16 a	4.51 - 3.76	3.84		4.1 a	4.40 - 3.46	4.54	1.32NS		4.07 a	4.27 - 3.84	4.25		4.10 a	4.54 - 3.70	4.05		4.12 a	4.65 - 3.84	3.27		4.15 a	4.52 - 3.75	3.63		4.09 a	4.48 - 3.76	3.03	1.60NS
Acidity	0.73 ab	0.98 - 0.42	26.13		0.72 b	0.99 - 0.47	19.45		0.80 a	0.98 - 0.40	18.57		0.65 b	0.98 - 0.45	18.92		0.69 b	0.99 - 0.46	20.46	8.05***		0.55 a	0.84 - 0.40	23.34		0.55 a	0.98 - 0.31	25.31		0.55 a	0.85 - 0.37	18.53		0.49 a	0.90 - 0.29	24.01		0.54 a	0.92 - 0.35	20.99	2.45*
Radicular Crown Angle	141.97 a	175 - 115	13.38		136.87 a	171.67 - 58.33	15.04		133.99 a	171.67 - 80.00	12.91		135.58 a	171.67 - 90.00	12.25		137.47 a	168.33 - 105.00	12.26	0.59NS		134.24 a	158.33 - 93.33	12.47		142.11 a	176.67 - 105.00	10.88		135.06 a	176.67 - 103.33	11.75		137.22 a	176.67 - 101.67	13.04		139.27 a	166.67 - 90.00	13.05	1.72NS
Length of 3 Largest Roots	38.38 a	52.78 - 24.44	20.51		39.03 a	59.22 - 23.44	19.12		37.79 a	62.22 - 26.11	18.37		39.19 a	60.67 - 19.33	19.06		41.46 a	69.56 - 29.56	18.28	1.61NS		22.69 a-c	34.56 - 13.44	25.88		23.18 c	32.50 - 14.78	14.75		25.08 ab	34.44 - 18.39	13.21		25.49 a	33.44 - 19.33	11.38		23.56 bc	33.11 - 14.22	14.76	5.57***
Diameter of 3 Largest Roots	6.23 a	7.44 - 3.11	21.13		6.5 a	11.56 - 2.89	24.17		6.89 a	10.89 - 4.33	19.13		6.98 a	11.00 - 4.67	19.1		6.58 a	11.67 - 4.78	17.82	1.66NS		3.91 ab	5.33 - 2.28	23.62		3.61 b	7.11 - 1.89	30		4.30 a	6.44 - 2.67	18.11		3.95 ab	6.22 - 2.22	23.04		3.53 b	5.89 - 1.83	23.49	6.11***
Diameter of Main Root	1.75 a	2.37 - 1.00	19.14		1.78 a	3.80 - 1.00	24.03		1.96 a	3.37 - 1.30	16.4		1.84 a	3.13 - 1.17	18.12		1.91 a	6.23 - 1.20	39.46	1.62NS		1.97 bc	2.37 - 1.00	21.5		2.00 c	3.00 - 1.23	20.5		2.33 a	3.07 - 1.57	16.2		2.23 ab	3.13 - 1.63	16.5		1.99 c	2.93 - 1.17	17.47	8.63***
Density of Fine Roots	2.09 a	3.33 - 1.00	34.26		2.36 a	6.00 - 1.00	39.74		2.47 a	4.33 - 1.00	31.93		2.43 a	5.00 - 1.00	36.47		2.59 a	4.33 - 1.00	32.82	0.95NS		2.91 a	4.33 - 1.67	25.66		2.94 a	4.67 - 1.67	24.88		2.91 a	4.00 - 1.67	21.26		2.99 a	4.67 - 1.67	23.95		3.17 a	4.33 - 1.33	23.93	1.02NS
Root Weight	11.11 ab	33.00 - 2.67	73.46		9.70 b	23.83 - 1.83	52.28		12.99 a	40.33 - 3.33	53.67		10.48 ab	29.83 - 0.83	44.11		9.39 b	23.67 - 4.17	39.49	3.85**		-	-	-		-	-	-		-	-	-		-	-	-		-	-	-	-
