# Supplementary material for: Genome wide association mapping for agronomic, fruit quality, and root architectural traits in tomato under organic farming conditions
Source: BMC Plant Biol. 2021 Oct 22;21:481. doi: 10.1186/s12870-021-03271-4 (PMC8532347; doi:10.1186/s12870-021-03271-4)
Supplement: Supplementary file 3 — Additional file 3. [file 12870_2021_3271_MOESM3_ESM.xlsx]

## Sheet: Table S2
Table S2: Mean values, range and coefficient of variation for the pseudoqualitative and quantitative traits scored in Italy and Spain
Trait		Italy				Spain
		Mean	Range	CV		Mean	Range	CV
Foliage Density		4.847	3.000 - 7.000	22.393		4.846	3.000 - 7.000	19.012
Plant Vigor		5.026	3.000 - 7.667	19.513		5.404	1.670 - 8.670	21.576
Leafy Inflorescence		1.418	1.000 - 3.000	40.376		1.505	1.000 - 3.000	41.281
Style Position		1.728	1.000 - 3.667	38.034		1.392	1.000 - 3.890	36.690
Fruit Set Sequence		4.574	3.000 - 8.333	23.295		6.811	3.000 - 9.000	21.414
Green Shoulder		1.387	0.000 - 3.000	56.468		1.314	0.000 - 3.000	62.923
Puffiness Appearance		1.476	1.000 - 7.000	79.919		1.894	1.000 - 7.000	58.908
Fruit Firmness		2.507	1.333 - 4.000	20.346		3.018	1.670 - 4.000	19.992
Ribbing at Calyx End		2.626	1.333 - 5.000	32.601		2.035	1.000 - 5.000	51.727
Radial Cracking		3.266	1.000 - 7.000	44.425		3.698	1.000 - 7.000	51.881
Concentric Cracking		2.011	1.000 - 6.333	61.154		1.693	1.000 - 5.670	59.900
Fruit fasciation		1.137	1.000 - 2.333	28.097		1.878	1.000 - 7.000	71.278
Blossom-end Rot		1.191	1.000 - 5.000	43.662		1.217	1.000 - 5.000	39.383
Pests in Foliage		1.156	1.000 - 3.667	38.749		1.533	1.000 - 3.000	36.693
Pests in Fruits		2.090	1.000 - 5.000	45.314		1.797	1.000 - 4.780	41.104
Disease in Foliage		4.071	1.000 - 8.333	38.315		3.109	1.000 - 7.220	45.325
Disease in Fruits		2.579	1.000 - 5.667	36.733		1.471	1.000 - 3.670	45.944
Locules number		4.764	2.000 - 10.667	42.262		4.969	2.000 - 14.890	59.095
Ripening Earliness		82.056	57.333 - 110.000	13.086		93.146	64.670 - 138.670	11.889
Ripening Uniformity		7.992	0.000 - 29.667	61.505		8.718	1.330 - 28.670	40.430
Fruit Weight		128.490	0.967 - 578.750	71.621		151.141	1.520 - 691.990	72.406
Total Yield		2.628	0.071 - 7.536	42.829		3.793	0.080 - 8.140	41.973
Fruits Set/ Truss		4.622	0.944 - 21.889	63.383		5.865	1.140 - 36.440	72.999
Soluble solids content		5.139	3.367 - 9.350	15.986		4.497	3.170 - 7.460	15.604
pH		4.134	3.342 - 4.568	4.283		4.115	3.700 - 4.650	3.627
Acidity		0.716	0.395 - 0.990	20.758		0.534	0.290 - 0.980	22.903
Radicular Crown Angle		136.208	58.333 - 175.000	13.286		138.366	90.000 - 176.670	12.173
Length of 3 Largest Roots		39.185	19.333 - 69.556	18.934		24.244	13.440 - 34.560	14.651
Diameter of 3 Largest Roots		6.711	2.889 - 11.667	20.621		3.854	1.830 - 7.110	24.917
Diameter of Main Root		1.858	1.000 - 6.233	24.941		2.132	1.000 - 3.130	19.012
Density of Fine Roots		2.430	1.000 - 6.000	35.614		2.989	1.330 - 4.670	23.723
Root Weight		10.679	0.833 - 40.333	52.171		-	-	-
