# Supplementary material for: Genome wide association mapping for agronomic, fruit quality, and root architectural traits in tomato under organic farming conditions
Source: BMC Plant Biol. 2021 Oct 22;21:481. doi: 10.1186/s12870-021-03271-4 (PMC8532347; doi:10.1186/s12870-021-03271-4)
Supplement: Supplementary file 4 — Additional file 4. [file 12870_2021_3271_MOESM4_ESM.xlsx]

## Sheet: Table S3
Table S3: Variable contribution (VarPC), correlation coefficient (CorrPC) and Eigenvectors (Egv) for morphological, agronomic and root traits in the first two principal components.
Category	Trait	VarPC1	VarPC2		CorrPC1	CorrPC2		Egv1	Egv2
Morphological plant and fruit descriptors	FD	0.281557	2.04794		0.128553	0.266619		0.053062	0.143106
	PV	0.00584125	11.0506		-0.0185162	0.619335		-0.00764281	0.332425
	LI	1.9402	4.14821		0.337459	0.379457		0.139291	0.203671
	SP	4.75127	2.46665		0.528084	0.292608		0.217974	0.157056
	FSs	3.89649	1.18013		-0.478228	-0.202394		-0.197395	-0.108634
	GS	0.457229	4.004		0.163819	0.372803		0.0676187	0.2001
	PA	2.99944	0.392956		0.419584	0.11679		0.173189	0.0626862
	FF	1.05023	3.37711		-0.24828	0.342377		-0.102481	0.183769
	RC	10.7807	0.494299		0.795466	-0.130987		0.328339	-0.0703064
Agronomic traits	RK	8.00924	0.00752755		0.685637	0.0161644		0.283006	0.00867615
	CC	0.251347	1.50723		0.121461	0.228729		0.0501345	0.122769
	FFA	5.10442	1.19759		0.547358	-0.203886		0.22593	-0.109434
	BR	0.142447	3.28973		0.0914375	0.337919		0.0377421	0.181376
	PF	0.766996	0.19533		0.212175	-0.0823411		0.0875783	-0.0441961
	PFr	2.58945	1.34535		0.389854	-0.216098		0.160918	-0.115989
	DF	1.27865	0.500363		0.273952	0.131788		0.113077	0.0707363
	DFr	2.52586	0.000981495		0.385037	0.00583682		0.158929	0.00313288
	LN	11.1056	2.22279		0.807364	-0.277767		0.333251	-0.14909
	RE	2.00839	11.557		0.343339	0.633365		0.141718	0.339955
	RU	0.00439844	0.150129		-0.0160675	0.072188		-0.00663207	0.0387465
	FW	12.0053	0.165544		0.839431	-0.0758035		0.346487	-0.0406871
	TY	7.14306	0.280183		0.647501	-0.0986173		0.267265	-0.0529323
	FST	7.8523	0.0357418		-0.678886	-0.0352225		-0.28022	-0.0189055
	SS	4.3757	1.45428		-0.506783	0.224676		-0.209182	0.120594
	PH	2.17814	0.183641		0.357554	0.0798395		0.147585	0.0428534
	AC	5.27874	1.03518		-0.556626	0.189558		-0.229755	0.101744
Root characterization	RA	0.128269	0.813658		0.0867679	0.168056		0.0358146	0.090203
	RL	0.00743666	8.77528		-0.0208924	0.551903		-0.00862361	0.296231
	RD	0.218918	17.1322		0.113355	0.771149		0.0467886	0.41391
	DMR	0.0775143	16.9119		0.0674512	0.766176		0.0278414	0.411241
	DR	0.784895	2.07652		-0.214637	0.268473		-0.0885943	0.144101
