# Supplementary material for: Genome wide association mapping for agronomic, fruit quality, and root architectural traits in tomato under organic farming conditions
Source: BMC Plant Biol. 2021 Oct 22;21:481. doi: 10.1186/s12870-021-03271-4 (PMC8532347; doi:10.1186/s12870-021-03271-4)
Supplement: Supplementary file 5 — Additional file 5. [file 12870_2021_3271_MOESM5_ESM.xlsx]

## Sheet: Table S4
Table S4: List of materials used in the present study, accession code, accessions groups (FC: landraces for fresh consumption, LS: long shelf life landraces , HL: heirloom varieties, CL: elite cultivars, BL: breeding lines), country of origin of each accession and K cluster according to STRUCTURE analysis
Name (genebank code)	Code	Accession Group	Provenancea	K cluster
7559	BT02550	BL	na	K4
E24	BT02510	BL	na	K1
E36	BT02520	BL	na	K1
E38	BT02530	BL	na	ADMb
LA0316	BT08160	BL	na	ADM
LA1033	BT08210	BL	Peru	K3
LA1269	BT10320	BL	Peru	K3
LA1996	BT08190	BL	na	K2
LA2530	BT08200	BL	na	K3
LA2934	BT10300	BL	Peru	K4
LA3668	BT06370	BL	na	K3
Abondance (TRMO0110)	BT00720	CL	France	K3
AFRL14	BT00880	CL	na	K2
AmelioreedeMontlhery (TRMO0120)	BT00730	CL	France	K3
Anabelle (TRMO0130)	BT00740	CL	France	K3
Apedice (TRMO0150)	BT00750	CL	France	ADM
Areti (TRTH0010)	BT00690	CL	Greece	ADM
ARETI (TRTH0280)	BT00630	CL	Greece	ADM
BlueP20	BT08300	CL	United States	K1
c20249 (BGV013135)	BT01000	CL	na	K1
Catie10965 (BGV008346)	BT01110	CL	Costa rica	K3
Chemin (TRMO0270)	BT00760	CL	France	K3
CLN2264F (LA4285)	BT08330	CL	na	ADM
EarlyPak7 (BGV011426)	BT02570	CL	United States	K3
Edkawi1987	BT00890	CL	Japan	K3
Gran Saso Italian (TRTH0470)	BT00640	CL	Italy	K2
HellfruchtFruhstamm (BGV010796)	BT02580	CL	Germany	K3
JauneDemiLisse (TRMO0390)	BT00770	CL	France	K3
Karampola (TRTH1070)	BT00650	CL	Greece	K2
Kumato (BGV013893)	BT02590	CL	Spain	K3
LA0797	BT08180	CL	na	K1
LA1051	BT06360	CL	na	K2
LA1051	BT08170	CL	na	K3
LA1313 (BGV008042)	BT01120	CL	Peru	K4
LA1459 (BGV008053)	BT01140	CL	Mexico	K3
LA1463 (BGV008055)	BT01100	CL	na	ADM
LA2208 (BGV015732)	BT01150	CL	Peru	K3
LA2254 (BGV013157)	BT01160	CL	Peru	K2
LA2275 (BGV008097)	BT01170	CL	Peru	K3
LA2460	BT08140	CL	na	K2
LA3342	BT08120	CL	na	K2
Laginati (TRTH1470)	BT00660	CL	Greece	K2
Lyc2547	BT08310	CL	United States	K2
Lycoprea (BGV014202)	BT02610	CL	Germany	K2
Magliarosa	BT08290	CL	Italy	K1
Makedonia (TRTH0020)	BT00700	CL	Greece	K3
Marmande (TRMO0010)	BT00820	CL	France	K2
NapoliVF	BT08320	CL	Italy	ADM
NC8776	BT08270	CL	na	K1
NemausaeB (TRMO0620)	BT00780	CL	France	K2
nl91	BT00860	CL	na	K3
OregonT5 (BGV011176)	BT02620	CL	United States	K4
OutreCoeurdeBoeuf (TRMO0040)	BT00850	CL	France	K3
Parteno (BGV011504)	BT02630	CL	Poland	K2
PI128639 (BGV013173)	BT01180	CL	Peru	K3
PI365927 (BGV013167)	BT01190	CL	Peru	K4
Platense (BGV010798)	BT02640	CL	Argentina	K4
Porphyre (TRMO0790)	BT00790	CL	France	K3
ReinedesPrecoces (TRMO0850)	BT00800	CL	France	K3
Santorini (TRTH0030)	BT00710	CL	Greece	K2
Severianin (BGV014201)	BT02670	CL	Russia	K2
Sintra (BGV011512)	BT02680	CL	Portugal	K2
StrogiliMegali (TRTH2490)	BT00670	CL	Greece	K3
SubArticPlenty (BGV014206)	BT02690	CL	Canada	K4
Supermarmande (TRMO1000)	BT00810	CL	France	K3
TomateCampbell35 (BGV012535)	BT01210	CL	United States	K1
TomateChang (BGV012518)	BT01050	CL	China	K1
TomateHeinz1409 (BGV012521)	BT01060	CL	United States	K1
TomateNagcarlan (BGV012516)	BT01040	CL	Philippines	K3
TomateOtawa (BGV012531)	BT01080	CL	Canada	K3
TomateSaladette (BGV012526)	BT01200	CL	na	K2
TomatodeGallina2	BT06390	CL	United States	K3
UcoPlata (BGV013683)	BT00900	CL	Argentina	K2
v2188 (BGV009484)	BT01010	CL	na	K2
v2772(BGV009489)	BT00920	CL	na	K2
v3092 (BGV009498)	BT00940	CL	Belarus	K2
v3380 (BGV009506)	BT00960	CL	Falkland Island	K3
v3475 (BGV009511)	BT00970	CL	Falkland Island	K3
v3541 (BGV009516)	BT00980	CL	Algeria	K3
v4654 (BGV009538)	BT00990	CL	Lybia	K3
Volgogradskii595 (BGV012603)	BT02700	CL	Russia	K3
YL96	BT00870	CL	na	K2
BorrachodAretxabaleta (BGV012843)	BT00290	FC	Spain	K2
99190	BT08020	FC	Italy	K2
AG1	BT04100	FC	Spain	K3
AG3	BT00410	FC	Spain	K2
AmarilloAdemuz	BT04090	FC	Spain	K2
Amarillobombilla (BGV008369)	BT00460	FC	Spain	K2
Beefredondo (BGV000094)	BT04160	FC	Spain	K3
BelmonteMax	BT10080	FC	Italy	K2
Belorado	CCE-117	FC	Spain	K3
BGV16058	BT02380	FC	Spain	K3
BGV5514	BT02210	FC	Spain	K1
BOC1	BT04110	FC	Spain	K2
Caqui (BGV000916)	BT00470	FC	Spain	K3
Cherryecologico	BT00510	FC	Spain	K1
CireretaMenorca (TRBA050)	BT00310	FC	Spain	K2
Conservadepera (BGV009775)	BT00490	FC	Spain	K2
Conservadepruna (BGV005510)	BT00480	FC	Spain	K4
CorazondeFitero (BGV012839)	BT00300	FC	Spain	K3
CostFI	BT08050	FC	Italy	K3
CostFiorentinoNovoli	BT06090	FC	Italy	K2
DeBorseta	BT00400	FC	Spain	K2
delVesuvio	BT10050	FC	Italy	K3
DepPebre	BT04040	FC	Spain	K2
EsquenaVerd (BGV002269)	BT00370	FC	Spain	K3
Fiaschettoamandorla	BT10150	FC	Italy	K2
FlordeBaladre (BGV009787)	BT04030	FC	Spain	K2
Gialloagrappoli	BT10120	FC	Italy	K2
GialloPro	BT06220	FC	Italy	K1
GiganteRR	BT10090	FC	Italy	K2
HuevodePaloma (BGV009559)	BT00500	FC	Spain	K4
MarmandeCap	BT10130	FC	France	K3
MarmandeCsmall	BT06260	FC	France	K3
MarmandeFTR	BT10020	FC	France	K3
Montserrat	BT00380	FC	Spain	K2
MorellaRosada	BT00430	FC	Spain	K3
Moruno (BGV003859)	BT00450	FC	Spain	K3
Muchamiel	BT04080	FC	Spain	K2
NeroPro	BT06020	FC	Italy	K3
ONT1	BT04120	FC	Spain	K2
Palosanto (BGV002205)	BT00360	FC	Spain	K3
PeraAbr1	BT06150	FC	Italy	K2
PeraGirona	BT00390	FC	Spain	K3
Pisanello	BT06170	FC	Italy	K2
Poma (BGV002053)	BT00350	FC	Spain	K3
PomodoroStellaPisa	BT06180	FC	Italy	K3
PomoLuca	BT06010	FC	Italy	K2
PomoMax	BT06110	FC	Italy	K1
Rita2	BT06190	FC	Italy	K2
RosadadAdemuz	BT04140	FC	Spain	K2
RosadadAltea	BT04130	FC	Spain	K3
RosadAretxabaleta	BT04010	FC	Spain	K2
RosadeBarbastro (BGV015832)	BT04150	FC	Spain	K2
Rosadet (TRBA159)	BT00320	FC	Spain	K2
SanMarzano113	BT08010	FC	Italy	K2
SanMarzano622	BT06240	FC	Italy	K3
Tomategrande (TRBA160)	BT00330	FC	Spain	K2
Tomatenegro (BGV015830)	BT04170	FC	Spain	K2
ValencianaII	BT04060	FC	Spain	K2
Varrone	BT10140	FC	Italy	K2
Zaragozano (BGV10280)	BT00440	FC	Spain	K3
ABCPotatoleaf	BT08280	HL	United States	ADM
AilsaCraig LA3193	BT08100	HL	Scotland	K3
AilsaCraigLA3174	BT10280	HL	Scotland	K3
AmericanBeautyUSA (BGV004678)	BT00560	HL	United States	K3
ApricotRibbed	BT06500	HL	na	K3
Artpinktiger	BT06280	HL	na	ADM
Babywine	BT08260	HL	United States	K2
BlackAisbergUSA (BGV004675)	BT00580	HL	Russia	K3
BlackCherry	BT06460	HL	United States	K1
Blacktruffle	BT06320	HL	United States	K3
BlackTula	BT06480	HL	Russia	K3
BlancheduQuebe	BT06380	HL	Canada	K2
Bubjekosoko (BGV012568)	BT02560	HL	Poland	ADM
CarbonUSA (BGV004684)	BT00590	HL	United States	K3
Creamsausage	BT06430	HL	United States	K2
EarlyLargeRedUSA (BGV004649)	BT00600	HL	United States	K3
Gajodemelon	BT06440	HL	United States	K2
Geneva11	BT06470	HL	United States	K1
LA2009	BT08220	HL	United States	K3
LA2451Manapal	BT08150	HL	United States	K1
LA2458Ontario7710	BT06350	HL	Canada	K2
La2802	BT08230	HL	United States	K3
LA3129	BT06340	HL	Israel	ADM
LA3129.13-64-8B	BT08250	HL	Israel	K3
LA3151	BT10330	HL	France	K4
LA3472	BT10290	HL	United States	K2
LA4285	BT10310	HL	na	K4
LutescentUSA (BGV004634)	BT00610	HL	United States	K2
MariaAgustinaUSA (BGV004630)	BT00570	HL	United States	K3
MexicanRibbed	BT06490	HL	Mexico	K3
MichaelPollan	BT06410	HL	United States	K2
Moneymaker (TRMO0030)	BT00840	HL	Netherlands	K2
OrangeStrawberryUSA (BGV004681)	BT00620	HL	United States	K3
ROD271 (BGV011178)	BT00910	HL	Poland	K2
Rosabe	BT06420	HL	na	K3
RutgersI	BT06310	HL	United States	K2
SaintPierre (TRMO0020)	BT00830	HL	France	K3
SiberienneRose	BT06450	HL	Russia	K3
Snowwhite	BT06330	HL	United States	K3
SunBlack	BT06300	HL	na	K3
Tomataki (TRTH2720)	BT00680	HL	Greece	K2
v0085 (BGV009480)	BT01020	HL	United Kingdom	K2
v2620 (BGV009488)	BT00930	HL	France	K3
VioletJasper	BT06400	HL	China	K2
BGV14802	BT02090	LS	Spain	K2
BGV14803	BT02100	LS	Spain	K3
BGV14806	BT02300	LS	Spain	K3
BGV15050	BT02270	LS	Spain	K3
BGV15051	BT02280	LS	Spain	K3
BGV15056	BT00550	LS	Spain	K3
BGV15056	BT02290	LS	Spain	K3
BGV15356	BT02010	LS	Spain	K3
BGV15880	BT02080	LS	Spain	K3
BGV15881	BT02330	LS	Spain	K3
BGV15944	BT02060	LS	Spain	K3
BGV15945	BT02070	LS	Spain	K3
BGV15968	BT02020	LS	Spain	K3
BGV16059	BT02410	LS	Spain	K3
BGV16068	BT02320	LS	Spain	K3
BGV16075	BT02030	LS	Spain	K3
BGV16078	BT02040	LS	Spain	K3
BGV16200	BT02120	LS	Spain	K3
BGV16207	BT02150	LS	Spain	K3
BGV16208	BT02160	LS	Spain	K3
BGV16210	BT02170	LS	Spain	K3
BGV16211	BT02180	LS	Spain	K3
BGV16251	BT02110	LS	Spain	K3
BGV16309	BT02350	LS	Spain	K3
BGV16374	BT02460	LS	Spain	K3
BGV16375	BT02490	LS	Spain	K2
BGV5413	BT00520	LS	Spain	K3
BGV5413	BT02360	LS	Spain	K2
BGV5454	BT02390	LS	Spain	K3
BGV5460	BT02400	LS	Spain	K2
BGV5482	BT02420	LS	Spain	K2
BGV5485	BT02430	LS	Spain	K2
BGV5490	BT02440	LS	Spain	K2
BGV5496	BT00530	LS	Spain	K3
BGV5502	BT02470	LS	Spain	K2
BGV5509	BT02190	LS	Spain	K5
BGV5511	BT02200	LS	Spain	K2
BGV5528	BT02220	LS	Spain	K2
BGV5569	BT00540	LS	Spain	K2
BGV5569	BT02230	LS	Spain	K2
BGV5592	BT02240	LS	Spain	K1
BGV5660	BT02250	LS	Spain	K3
BGV5661	BT02260	LS	Spain	K3
BGVLC391 (TRCA1060)	BT04210	LS	Spain	K3
LSMPro	BT08040	LS	Italy	K5
Molese	BT10170	LS	Italy	K3
Molteno	BT10180	LS	Italy	K3
Nocerino	BT10200	LS	Italy	K3
Piennolo21	BT10210	LS	Italy	K2
RedPear	BT10190	LS	Italy	K4
Regina	BT10160	LS	Italy	K2
ReginaOstuni	BT08090	LS	Italy	K2
SanMarzanoLPRO	BT08060	LS	Italy	K2
SL Vistabella	BT04230	LS	Spain	K3
TRBA064	BT04180	LS	Spain	K3
TRBA084	BT04190	LS	Spain	K3
TRBA123	BT04200	LS	Spain	K3
VesuvioSMsmall	BT10250	LS	Italy	K3
ana = not available
b ADM, Admixed
