# Supplementary material for: Genome wide association mapping for agronomic, fruit quality, and root architectural traits in tomato under organic farming conditions
Source: BMC Plant Biol. 2021 Oct 22;21:481. doi: 10.1186/s12870-021-03271-4 (PMC8532347; doi:10.1186/s12870-021-03271-4)
Supplement: Supplementary file 6 — Additional file 6. [file 12870_2021_3271_MOESM6_ESM.xlsx]

## Sheet: Table S6
Table S5: Significant genome-wide associations detected in single environments for morphological, agronomic and root traits using a compressed mixed linear model. For each trait, chromosomal position (in bp), main statistic and effects of each association, corresponding annotated gene or close annotated gene are shown
Trait	Chromosome	Position (kb)	F	p-value	p-value (-Log10)	Major/Minor Allele	MAF	Minor Allele Effect	Nearby gene	SNP position relative to the candidate gene	Candidate gene annotation	Location
Foliage Density	4	16216018	15.4284	2.7851e-07	6.55516	G/T	0.124464	-0.11249	Solyc04g026340.3.1	-12.25 kb	Pyrophosphate--fructose 6-phosphate 1-phosphotransferase subunit beta	Spain
Foliage Density	5	40968916	14.8163	4.9682e-07	6.3038	T/G	0.0678925	-1.272	Solyc05g026320.1.1	+10.30 kb	Protein Ycf2	Spain
Ripening Uniformity	4	23228222	18.6479	1.2874e-08	7.89029	G/T	0.139831	-17.346	Solyc04g160840.1.1	-1.41 kb	ATP-dependent DNA helicase	Spain
Ripening Uniformity	9	25684610	17.5956	3.4887e-08	7.45734	C/T	0.0588235	-18.299	Solyc09g031940.1.1	+45.48 kb	protein RETICULATA-RELATED 3	Spain
Ripening Uniformity	10	39011022	16.7731	7.6931e-08	7.1139	G/C	0.558824	-12.526	Solyc10g047180.1.1	+23.16 kb	proteasome subunit alpha type-6-like	Spain
Ripening Uniformity	11	44396091	13.9713	1.119e-06	5.95117	A/G	0.111831	-0.37198	Solyc10g045623.2.1	-37.71 kb	Zinc finger BED domain-containing protein RICESLEEPER 2	Spain
Ripening Uniformity	11	44396179	18.891	1.008e-08	7.99654	A/T	0.185185	-0.063407	Solyc10g045623.2.1	-37.62 kb	Zinc finger BED domain-containing protein RICESLEEPER 2	Spain
Radial Cracking	3	59149707	14.9386	4.4017e-07	6.35638	T/A	0.140496	-3.1689	Solyc03g114840.3.1	+7.09 kb	MADS-box protein 1	Spain
Total Yield	11	16571645	14.9224	4.487e-07	6.34804	G/T	0.100418	-5.2412	Solyc11g160610.1.1	-0.26 kb	ATP-dependent DNA helicase PIF1-like	Italy
Radicular Crown Angle	8	9424021	24.4929	9.332e-07	6.03003	A/G	0.457983	0	Solyc08g016792.1.1	+8.95 kb	Unknown protein	Italy
Density of Fine Roots	1	49767082	13.7191	1.422e-06	5.8471	T/C	0.0619835	-3.037	Solyc01g056770.1.1	+23.17 kb	Unknown protein	Italy
Density of Fine Roots	7	61025017	13.6544	1.5198e-06	5.81821	A/G	0.0504202	1.35889	Solyc07g052670.3.1	0.0 kb	bHLH transcription factor 053	Spain
