# Supplementary material for: Genome wide association mapping for agronomic, fruit quality, and root architectural traits in tomato under organic farming conditions
Source: BMC Plant Biol. 2021 Oct 22;21:481. doi: 10.1186/s12870-021-03271-4 (PMC8532347; doi:10.1186/s12870-021-03271-4)
Supplement: Supplementary file 7 — Additional file 7. [file 12870_2021_3271_MOESM7_ESM.xlsx]

## Sheet: Table S6
Table S6: List of traits analyzed in 244 tomato accessions in two locations, their acronyms, target organs, type measurement and scale used
Trait	Acronym	Organa	Typeb	Scale
Morphological plant and fruit descriptors
Growth Habit	GH	PL	QL	1=determinate; 2=semideterminate; 3=indeterminate
Foliage Density	FD	PL	PQ	3=sparse; 5=intermediate; 7=dense
Plant Vigor	PV	PL	PQ	1=very weak; 3=weak; 5=medium; 7=strong; 9 very strong
Inflorescence	IN	PL	QL	1=uniparous; 2=fishbone; 3=forked; 4=irregular; 5=compound
Leafy Inflorescence	LI	PL	PQ	1=not leafy; 2=leafy; 3=leafy with shoots
Style Position	SP	PL	PQ	1. inserted; 2. same level as stamen; 3. slightly exerted; 4. highly exerted
Fruit Set Sequence	FSs	FR	PQ	3=poor; 5=intermediate; 7=good; 9=very good
Fruit Predominant Shape	FS	FR	QL	1=flat; 2=slightly flattened; 3=circular; 4=rectangular; 5=cylindrical; 6=elliptic; 7=heart shaped; 8=obovate; 9=ovate; 10=pear shaped; 11=pepper shaped
Green Shoulder	GS	FR	PQ	0=absent; 1=light green; 2=medium green; 3=dark green
External Fruit Color	EC	FR	QL	1=yellow; 2=orange; 3=pink; 4=red; 5=purple; 6=brown; 7=green
Puffiness Appearance	PA	FR	PQ	1= absent; 3= slight; 5= intermediate; 7= severe
Blossom End Scar Condition	BL	FR	QL	1=open; 2=closed; 3=both
Fruit Firmness	FF	FR	PQ	1=very soft; 2=soft; 3=medium; 4=hard
Ribbing at Calyx End	RC	FR	PQ	1=very weak; 2=weak;3=intermediate;4=strong;5=very strong
Agronomic traits
Radial Cracking	RK	FR	PQ	1= absent; 3= scarce (< 5% of fruits affected); 5= intermediate (5% < 20%); 7= abundant (> 20%)
Concentric Cracking	CC	FR	PQ	1= absent; 3= scarce (< 5% of fruits affected); 5= intermediate (5% < 20%); 7= abundant (> 20%)
Fruit fasciation	FFA	FR	PQ	1= absent; 3= slight (< 5% of fruits affected); 5= intermediate (5% < 20%); 7= severe (> 20%)
Blossom-end Rot	BR	FR	PQ	1= absent; 3= slight (< 5% of fruits affected); 5= intermediate (5% < 20%); 7= severe (> 20%)
Pests in Foliage	PF	PL	PQ	1= very scarce; 3= scarce; 5= intermediate; 7= severe; 9= very severe
Pests in Fruits	PFr	FR	PQ	1= absent; 3= scarce (< 5% of fruits affected); 5= intermediate (5% < 20%); 7= abundant (> 20%)
Disease in Foliage	DF	PL	PQ	1= very scarce; 3= scarce; 5= intermediate; 7= severe; 9= very severe
Disease in Fruits	DFr	FR	PQ	1= absent; 3= scarce (< 5% of fruits affected); 5= intermediate (5% < 20%); 7= abundant (> 20%)
Locules number	LN	FR	QN	measured in 3 fruits of 2 plants per block=total measured fruits = 18
Ripening Earliness	RE	FR	QN	Number of days from transplant until 50% of plants have at least one ripe fruit.
Ripening Uniformity	RU	FR	QN	No. of days from transplant until all plants have at list one ripe fruit - No. of days from transplant until the first plant has a ripe fruit
Fruit Weight	FW	FR	QN	Grams (g). Harvesting three fruits/plant on two plants/block for a total of 18 fruits per accession, and weight them individually
Total Yield	TY	FR	QN	Kilograms (kg). Measured from 1st to 6th trusses. Yield per plant= number of fruit set per plant x average weight of the fruit. Mean yield of one accession= average of yield of the 6 (2 per block) evaluated plants.
Fruits Set/Truss	FST	FR	QN	Number (n°). Measured in two plants per block when truss 6 has set fruits by counting the number of commercial fruits set in each truss separately
Soluble solids content	SS	FR	QN	° Brix degree. Evaluated in one fruit of two plants per block
pH	PH	FR	QN	pH scale. Evaluated in one fruit of two plants per block
Acidity	AC	FR	QN	Percentage (%). Evaluated in one fruit of two plants per block
Root characterization
Radicular Crown Angle	RA	RT	QN	(°)Angle degree
Length of 3 Largest Roots	RL	RT	QN	Centimeters (cm)
Diameter of 3 Largest Roots	RD	RT	QN	Millimeters (mm)
Diameter of Main Root	DMR	RT	QN	Millimeters (mm) at the union with the plant stem
Density of Fine Roots	DR	RT	PQ	(Diameter ≤ 0.5 mm) index 1-5 (1=min; 5=max)
Root Weight*	RW	RT	QN	Grams (g)
a PL = Plant, FR = Fruit, RT = Root
b QL = Qualitative, PQ = Pseudoqualitative, QN = Quantitative
* Only at one location
